# Supplementary material for: Development of a health literacy scale for preconception care: a study of the reproductive age population in Japan
Source: BMC Public Health. 2021 Nov 10;21:2057. doi: 10.1186/s12889-021-12081-0 (PMC8579655; doi:10.1186/s12889-021-12081-0)
Supplement: Supplementary file 1 — Additional file 1. File extension .xlsx. Characteristics of study participants. A table showing the characteristics of this study’s participants for the first and second surveys separately [file 12889_2021_12081_MOESM1_ESM.xlsx]

## Sheet: Additional File 1
Additional File 1 Characteristics of study participants
		First survey (n = 1000)				Second survey (n = 1000)
		Men (n＝500)		Women (n＝500)			Men (n＝500)		Women (n＝500)
Socioeconomic attributes		n	%	n	%		n	%	n	%
Age (years)	16-19	21	4.2	16	3.2		28	5.6	26	5.2
	20-29	145	29	150	30		138	27.6	140	28
	30-39	167	33.4	167	33.4		167	33.4	167	33.4
	40-49	167	33.4	167	33.4		167	33.4	167	33.4
Marital status	Yes	175	35	203	40.6		168	33.6	200	40
	No	325	65	297	59.4		332	66.4	300	60
Parity (yourself or your partner)	Yes	138	27.6	136	27.2		140	28	135	27
	No	356	71.2	350	70		352	70.4	350	70
	Currently pregnant	6	1.2	14	2.8		8	1.6	15	3
Employment	Full Time	354	70.8	221	44.2		356	71.2	208	41.6
	Part Time	30	6	93	18.6		54	10.8	115	23
	No work/In School	61	12.2	39	7.8		52	10.4	39	7.8
	No work/No study	55	11	147	29.4		38	7.6	138	27.6
Final education	Junior/High schools	129	25.8	171	34.2		132	26.4	164	32.8
	Vocational/Junior colleges	100	20	173	34.6		101	20.2	170	34
	Universities/Graduate schools	271	54.2	156	31.2		267	53.4	166	33.2
Annual household income (Yen)	Less than 2 million	66	13.2	96	19.2		62	12.4	93	18.6
	200 Less than - 5 million	177	35.4	216	43.2		193	38.6	214	42.8
	500 Less than - 10 million	152	30.4	121	24.2		156	31.2	129	25.8
	10 million or more	44	8.8	28	5.6		37	7.4	25	5
	Students	61	12.2	39	7.8		52	10.4	39	7.8
Health status		n	%	n	%		n	%	n	%
Body Mass Index	Mean (SD)	22.8512	3.89662	20.8334	3.36081		22.8293	3.83833	21.3191	4.83665
Hours of sleep per day	Median (25 - 75 percentile)	6	6-7	6	6-7		6	6-7	6	6-7
Current health status	Very well	89	17.8	71	14.2		98	19.6	81	16.2
	Moderately well	150	30	156	31.2		124	24.8	131	26.2
	Normal	183	36.6	186	37.2		189	37.8	183	36.6
	Slightly well	59	11.8	66	13.2		70	14	92	18.4
	Not at all well	19	3.8	21	4.2		19	3.8	13	2.6
Regular health checkup	Yearly visit	325	65	253	50.6		314	62.8	246	49.2
	Occasional visit	56	11.2	91	18.2		73	14.6	91	18.2
	No visit	119	23.8	156	31.2		113	22.6	163	32.6
Current desire for pregnancy	Yes	56	11.2	73	14.6		68	13.6	83	16.6
	No	444	88.8	427	85.4		432	86.4	417	83.4
Current drinking	Yes	213	44.4676	132	27.2727		208	44.0678	118	24.8945
	No	266	55.5324	352	72.7273		264	55.9322	356	75.1055
Current smoking	Yes	140	29.2276	62	12.8099		145	30.7203	73	15.4008
	No	339	70.7724	422	87.1901		327	69.2797	401	84.5992
*"Current drinking and smoking" excludes participants under 20 years old.
