# Supplementary material for: Development of a health literacy scale for preconception care: a study of the reproductive age population in Japan
Source: BMC Public Health. 2021 Nov 10;21:2057. doi: 10.1186/s12889-021-12081-0 (PMC8579655; doi:10.1186/s12889-021-12081-0)
Supplement: Supplementary file 2 — Additional file 2 File extension .xlsx. Factor structure of the health literacy behavior and skills scale for preconception care (First survey n = 1000). A table showing the various factors and items of this scale, following factor extraction [file 12889_2021_12081_MOESM2_ESM.xlsx]

## Sheet: Additional File 2
Additional File 2 Factor structure of the health literacy behavior and skills scale for preconception care (First survey n = 1000)
	項目	Factor 1	Factor 2	Factor 3	Factor 4	Factor 5	Factor 6	Commonality
Factor 1 "Appropriate medical examinations"
1	Are you able to understand instructions provided by doctors or pharmacists on how to use medication prescribed to you?	0.965	0.031	-0.018	-0.052	-0.043	-0.098	0.714
2	Do you follow instructions provided by doctors or pharmacists on how to use medication?	0.946	0.031	-0.011	-0.06	-0.045	-0.141	0.692
3	Are you able to ask a doctor or pharmacist for clarification when his or her explanation is unclear to you?	0.901	-0.018	0	0.009	-0.031	-0.021	0.71
4	When a doctor has presented multiple treatment methods to choose from, are you able to assess each of their advantages and disadvantages?	0.629	0.025	-0.025	0.055	0.064	0.152	0.683
5	When you have misgivings about a diagnosis or treatment presented to you, are you able to speak to the healthcare professional(s) to communicate your wish to get a second opinion?	0.592	-0.042	0.009	0.04	0.08	0.165	0.607
6	Do you know the diseases that members of your family have suffered from in the past or currently?	0.513	-0.013	0.029	0.124	-0.004	0.15	0.479
7	Do you read the explanatory leaflets attached to medication you that purchased on your own?	0.378	0.001	0.061	0.05	0.159	0.056	0.363
Factor 2 "Appropriate diet”
8	Do you make it a habit to consume plenty of fruits or vegetables?	-0.008	0.889	-0.001	-0.077	-0.026	0.003	0.599
9	Do you make it a habit to take nutritionally well-balanced meals?	0.018	0.883	0.021	0.01	-0.041	-0.012	0.67
10	Are you able to determine whether a meal is nutritionally well-balanced or not?	0.063	0.738	-0.048	-0.003	0.031	0.01	0.544
11	Do you know the amount of food intake that is best for your own body?	-0.035	0.5	0.079	0.111	0.065	0.041	0.459
Factor 3 "Stress coping”
12	Do you regularly do things to reduce stress (e.g., getting plenty of rest, exercise, etc.)?	-0.012	0.014	0.968	-0.057	0.014	-0.082	0.687
13	Do you have your own ways of dealing with stress?	0.029	-0.017	0.913	-0.054	-0.07	0.025	0.658
14	Do you engage in activities to enrich your inner life and improve your mental state (e.g., meditation, exercise, walking, yoga, etc.)?	-0.141	0.038	0.601	0.147	0.082	0.047	0.507
15	Is there someone to help you when you are facing difficulties or you are in trouble?	0.226	-0.006	0.523	-0.018	-0.021	0.055	0.456
Factor 4 "Healthy weight”
16	Do you know your Body Mass Index value?	-0.044	-0.012	-0.08	0.887	-0.07	0.059	0.541
17	Do you measure your weight on a regular basis?	0.086	-0.064	0.015	0.85	-0.1	-0.059	0.55
18	Do you consistently make efforts to maintain your ideal weight?	-0.031	0.047	0.007	0.801	0.051	-0.067	0.586
19	Are you able to find information on ways to prevent or deal with lifestyle diseases on your own?	0.113	0.068	0.083	0.489	0.163	0.006	0.617
Factor 5 "Safe living environment”
20	Do you pay attention to additives when buying food products?	-0.041	0.05	-0.048	-0.035	0.971	-0.045	0.677
21	When buying food products, do you pay attention to their places of production?	0.077	-0.059	-0.005	-0.065	0.934	-0.073	0.646
22	Do you obtain daily information on air pollution (e.g., PM 2.5) and avoid going out to places with high levels of pollution concentration?	-0.085	0.014	0.071	0.019	0.5	0.171	0.401
Factor 6 "Vaccinations”
23	Have you researched information regarding the side effects of a vaccination on your own?	-0.004	-0.029	-0.034	-0.045	0.069	0.887	0.59
24	Do you use your maternity record book to record and keep track of vaccines taken?	-0.036	0.041	-0.002	-0.04	-0.104	0.869	0.518
25	Do you get flu shots every year?	0.011	0.004	0.033	0.057	-0.02	0.359	0.161
Factor extraction: maximum likelihood method
Rotation Method: Promax Method with Kaiser Normalization
Excluded items: 1. Do you regularly endeavor to learn about your own or (future) partner's pregnancy or childbirth?, 2. Do you check the functional labeling on the health food packaging?, 3. Do you understand the information on the food packaging?, 4. Do you walk or move your body for a total of more than 60 minutes each day?, 5. Do you try to use the stairs instead of escalators or elevators whe…
