# Supplementary material for: Development of a health literacy scale for preconception care: a study of the reproductive age population in Japan
Source: BMC Public Health. 2021 Nov 10;21:2057. doi: 10.1186/s12889-021-12081-0 (PMC8579655; doi:10.1186/s12889-021-12081-0)
Supplement: Supplementary file 3 — Additional file 3. File extension .xlsx. Factor structure of the health literacy behavior and skills scale for preconception care (Second survey n = 1000). A table showing the factors and items of this scale, following factor extraction [file 12889_2021_12081_MOESM3_ESM.xlsx]

## Sheet: Additional File 3
Factor structure of the health literacy behavior and skills scale for preconception care (Second survey n = 1000)
	項目	Factor 1	Factor 2	Factor 3	Factor 4	Factor 5	Factor 6	Commonality
Factor 1 "Appropriate medical examinations"
1	Are you able to understand instructions provided by doctors or pharmacists on how to use medication prescribed to you?	0.946	-0.083	0.055	-0.056	-0.025	-0.022	0.724
2	Are you able to ask a doctor or pharmacist for clarification when his or her explanation is unclear to you?	0.925	-0.081	-0.01	0.05	-0.017	-0.074	0.693
3	Do you follow instructions provided by doctors or pharmacists on how to use medication?	0.884	-0.033	0.082	-0.057	-0.003	-0.159	0.662
4	When a doctor has presented multiple treatment methods to choose from, are you able to assess each of their advantages and disadvantages?	0.655	0.077	-0.086	0.109	-0.03	0.098	0.615
5	Do you know the diseases that members of your family have suffered from in the past or currently?	0.598	0.12	-0.041	-0.005	0.03	0.098	0.519
6	When you have misgivings about a diagnosis or treatment presented to you, are you able to speak to the healthcare professional(s) to communicate your wish to get a second opinion?	0.528	0.095	-0.059	0.057	0.02	0.125	0.554
7	Do you read the explanatory leaflets attached to medication you purchased on your own?	0.408	0.054	0.007	0.001	0.193	0.097	0.403
Factor 2 "Appropriate diet”
8	Do you make it a habit to take nutritionally well-balanced meals?	-0.048	0.946	0	-0.044	-0.039	-0.032	0.603
9	Do you make it a habit to consume plenty of fruits or vegetables?	-0.005	0.813	-0.03	-0.012	0.006	-0.069	0.515
10	Are you able to determine whether a meal is nutritionally well-balanced or not?	0.078	0.748	0.021	-0.038	-0.027	-0.004	0.542
11	Do you know the amount of food intake that is best for your own body?	-0.029	0.557	0.063	0.033	0.082	0.058	0.492
Factor 3 "Stress coping”
12	Do you have your own ways of dealing with stress?	0.064	-0.057	0.897	-0.082	-0.003	0.016	0.646
13	Do you regularly do things to reduce stress (e.g., getting plenty of rest, exercise, etc.)?	-0.052	0.028	0.877	0.037	-0.006	-0.004	0.679
14	Do you engage in activities to enrich your inner life and improve your mental state (e.g., meditation, exercise, walking, yoga, etc.)?	-0.131	0.058	0.547	0.192	0.1	0.025	0.509
15	Is there someone to help you when you are facing difficulties or you are in trouble?	0.24	0.069	0.522	-0.076	-0.068	0.057	0.463
Factor 4 "Healthy weight”
16	Do you know your Body Mass Index value?	-0.058	-0.068	-0.035	0.862	-0.038	0.085	0.52
17	Do you measure your weight on a regular basis?	0.059	-0.065	-0.016	0.824	-0.032	-0.055	0.507
18	Do you consistently make efforts to maintain your ideal weight?	0.033	0.073	0.042	0.655	0.051	-0.057	0.531
19	Are you able to find information on ways to prevent or deal with lifestyle diseases on your own?	0.154	0.132	0.062	0.49	0.022	0.05	0.606
Factor 5 "Safe living environment”
20	When buying food products, do you pay attention to their places of production?	0.047	-0.074	0.035	-0.025	0.937	-0.101	0.617
21	Do you pay attention to additives when buying food products?	-0.047	0.041	-0.042	0.005	0.897	-0.004	0.649
22	Do you obtain daily information on air pollution (e.g., PM 2.5) and avoid going out to places with high levels of pollution concentration?	0.002	0.048	0.01	-0.025	0.508	0.143	0.399
Factor 6 "Vaccinations”
23	Do you use your maternity record book to record and keep track of vaccines taken?	-0.047	-0.032	0.051	-0.045	-0.046	0.866	0.529
24	Have you researched information regarding the side effects of a vaccination on your own?	0.029	-0.048	-0.032	-0.009	0.062	0.862	0.587
25	Do you get flu shots every year?	-0.032	-0.001	0.041	0.101	-0.064	0.324	0.138
Factor extraction: maximum likelihood method
Rotation Method: Promax Method with Kaiser Normalization
Excluded items: 1. Do you regularly endeavor to learn about your own or (future) partner's pregnancy or childbirth?, 2. Do you check the functional labeling on the health food packaging?, 3. Do you understand the information on the food packaging?, 4. Do you walk or move your body for a total of more than 60 minutes each day?, 5. Do you try to use the stairs instead of escalators or elevators whe…
