# Supplementary material for: Development of a health literacy scale for preconception care: a study of the reproductive age population in Japan
Source: BMC Public Health. 2021 Nov 10;21:2057. doi: 10.1186/s12889-021-12081-0 (PMC8579655; doi:10.1186/s12889-021-12081-0)
Supplement: Supplementary file 4 — Additional file 4. File extension .xlsx. Knowledge scale items. A table listing the items of the knowledge scale for preconception care developed by this study [file 12889_2021_12081_MOESM4_ESM.xlsx]

## Sheet: Additional File 4
		Additional File 4 Knowledge scale items
	項目	A	B	C	D	Answer
1	Which of the following is a mistaken approach to birth control?	Condoms should be used to prevent transmission of sexually transmitted diseases.	The basal body temperature method, by itself, cannot prevent pregnancy with certainty, so condoms should be used as well.	The woman should use low-dose birth control pills herself, in order to not leave the man in charge of birth control.	Intrauterine systems are sufficient to prevent sexually transmitted diseases.	D
2	Which of the following is incorrect about birth control pills?	They should be taken the same time every day.	It is necessary to receive check-ups on a regular basis while you are on the pill.	They cannot be taken if there is a risk of developing thrombosis.	If the pills are taken properly, contraception is 100% guaranteed.	D
3	Which of the following is incorrect about pregnancy?	Ovulation is controlled by female hormones.	Pregnancy is established when implantation of a fertilized egg is created by a sperm cell meeting an egg cell within the uterus.	Sexual intercourse on non-ovulation days does not lead to pregnancy.	In case of pregnancy, at the point when your period seems delayed for one week, you have been pregnant for around 5 weeks.	C
4	What is the minimum amount of folic acid that should be taken to effectively reduce the risk of congenital abnormalities of the brain and spinal cord of the baby?	100μg	200μg	300μg	400μg	D
5	Regarding folic acid intake by women planning to become pregnant, which of the following is correct?	Women who plan to become pregnant should avoid taking folic acid through dietary supplements.	For women who plan to become pregnant, it is advisable to take folic acid from dietary supplements in addition to taking it from regular meals.			B
6	Which of the following is effective in preventing sexually-transmitted diseases?	Having oral sex.	Using low-dose birth control pills.	Using condoms during sexual intercourse.		C
7	Regarding smoking during pregnancy, which of the following is correct?	Even a little smoking during pregnancy can affect the baby.	Use of electronic cigarettes cannot affect the baby.	Smoking by others who live in the same house (passive smoking) cannot affect the baby.		A
8	Regarding how drinking by the mother during pregnancy can affect the baby, which of the following is correct?	As long as you do not drink for consecutive days, drinking alcohol cannot affect the fetus.	As long as you do not drink a large amount at once, drinking alcohol cannot affect the fetus.	Even a small amount of alcohol can affect the fetus.		C
9	In terms of places to receive consultation if you have been physically abused by your partner, which of the following is correct?	It is not an illness, so you cannot consult anyone at a hospital.	There is a telephone consultation service you could use anywhere in the country.	It is not an incident, so you cannot consult the police.	It is a personal issue, so you should try to solve it on your own.	B
10	What should you do if a symptom of a disease that worries you persists?	You should consult others through a social networking site.	You should consult a healthcare professional.	You should not do anything and see how it goes.	You should rely on your own religion or treatment method.	B
11	Which of the following hormones is unrelated to menstrual cycles of women?	Estrogen	Progesterone	Oxytocin	Corpus luteum hormone	C
12	Regarding symptoms related to menstrual cycles of women, which of the following is incorrect?	Hypogastric pain during menstruation.	Hypogastric pain during ovulation.	Malaises do not occur before menstruation.	When menstrual cramps are severe, it is best to get checked up on at a hospital.	C
13	Regarding menstrual cycles of women, which of the following is incorrect?	In general, the length of a menstrual cycle that is considered normal ranges from 25 to 38 days.	Stress never causes irregular menstruation (delayed menstruation).	If irregular menstruation continues, it is best to get checked up at a hospital.	Excessive dieting causes amenorrhea (cessation of menstruation).	B
