# Supplementary material for: Development of a health literacy scale for preconception care: a study of the reproductive age population in Japan
Source: BMC Public Health. 2021 Nov 10;21:2057. doi: 10.1186/s12889-021-12081-0 (PMC8579655; doi:10.1186/s12889-021-12081-0)
Supplement: Supplementary file 5 — Additional file 5 File extension .xlsx. Analytical results for the Cardiff Fertility Knowledge Scale based on item reaction theory (total n = 2000). A table showing the results of responses to this scale, based on the correct and incorrect responses by male versus female participants [file 12889_2021_12081_MOESM5_ESM.xlsx]

## Sheet: Additional File 5
Additional File 5 Analytical results for the Cardiff Fertility Knowledge Scale based on item response theory (total n = 2000)
Item		% correct			%correct (Men)			%correct (Women)			Slope			S.E. of slope			Threshold			S.E. of threshold
	Total	First	Second	Total	First	Second	Total	First	Second	Total	First	Second	Total	First	Second	Total	First	Second	Total	First	Second
1	0.675	0.7	0.65	0.621	0.644	0.598	0.729	0.756	0.702	1.01965	1.1617	0.92025	0.06245	0.10165	0.08056	-0.79548	-0.85152	-0.72921	0.04879	0.06605	0.0714
2	0.383	0.389	0.377	0.295	0.296	0.294	0.471	0.482	0.46	0.72331	0.76885	0.68561	0.05031	0.07286	0.07058	0.37061	0.32608	0.4138	0.05474	0.07307	0.08222
3	0.543	0.551	0.535	0.535	0.546	0.524	0.551	0.556	0.546	1.29686	1.25008	1.30024	0.08686	0.12395	0.12184	-0.26167	-0.27751	-0.23445	0.04059	0.05835	0.05757
4	0.489	0.488	0.491	0.485	0.492	0.478	0.494	0.484	0.504	1.42822	1.52971	1.38042	0.09924	0.15003	0.1345	-0.08605	-0.09653	-0.08859	0.03909	0.05406	0.05616
5	0.458	0.475	0.442	0.415	0.428	0.402	0.502	0.522	0.482	0.97401	0.9954	0.96461	0.06219	0.088	0.08925	0.02136	-0.03546	0.08357	0.04327	0.06008	0.06235
6	0.484	0.485	0.484	0.49	0.504	0.476	0.479	0.466	0.492	0.68163	0.65099	0.70653	0.0475	0.06773	0.06721	-0.07391	-0.07326	-0.07364	0.05237	0.07584	0.07294
7	0.599	0.602	0.595	0.518	0.522	0.514	0.679	0.682	0.676	0.83816	0.84309	0.85538	0.0567	0.08318	0.07887	-0.53566	-0.54479	-0.51958	0.05133	0.07248	0.07187
8	0.677	0.687	0.666	0.609	0.61	0.608	0.744	0.764	0.724	0.94593	0.86972	0.96718	0.068	0.09794	0.09516	-0.82895	-0.90881	-0.781	0.05949	0.09158	0.08252
9	0.335	0.325	0.344	0.294	0.28	0.308	0.375	0.37	0.38	0.65669	0.69121	0.62881	0.04948	0.07378	0.0676	0.63755	0.66174	0.60912	0.06694	0.09324	0.0964
10	0.432	0.429	0.435	0.359	0.366	0.352	0.505	0.492	0.518	0.42408	0.39411	0.45683	0.03809	0.05294	0.05579	0.27348	0.32922	0.23006	0.07776	0.11969	0.10304
11	0.189	0.176	0.202	0.158	0.148	0.168	0.22	0.204	0.236	0.81234	0.76526	0.87854	0.06592	0.09003	0.09868	1.28106	1.41724	1.1485	0.08604	0.1373	0.10768
12	0.632	0.653	0.611	0.611	0.63	0.592	0.653	0.676	0.63	0.90415	0.96008	0.89372	0.06398	0.0971	0.08992	-0.6542	-0.71232	-0.57468	0.05441	0.07448	0.07793
13	0.317	0.305	0.33	0.286	0.28	0.292	0.349	0.33	0.368	0.961	0.95906	0.97553	0.06818	0.09584	0.09883	0.56337	0.61221	0.50981	0.05177	0.07448	0.07127
Mean	0.477923	0.481923	0.474	0.436615	0.442	0.431231	0.519308	0.521846	0.516769	0.897387	0.910712	0.893358				-0.00680692	-0.0118238	-0.000483846
*First: the first survey (n = 1000), Second: the second survey (n = 1000)
(Table 4) Analytical results based on item response theory (total n = 2000)
Item	% correct			%correct (Men)			%correct (Women)			Slope			S.E. of slope			Threshold			S.E. of threshold
	Total	First	Second	Total	First	Second	Total	First	Second	Total	First	Second	Total	First	Second	Total	First	Second	Total	First	Second
1	0.586	0.564	0.607	0.521	0.49	0.552	0.65	0.638	0.662	0.39731	0.43816	0.35768	0.04017	0.06111	0.05456	-0.85752	-0.71698	-1.03392	0.09069	0.11133	0.15935
2	0.737	0.743	0.731	0.704	0.72	0.688	0.77	0.766	0.774	0.42498	0.40091	0.44338	0.04457	0.06314	0.06349	-1.87877	-2.04133	-1.74757	0.16124	0.26232	0.20885
3	0.691	0.715	0.666	0.649	0.69	0.608	0.732	0.74	0.724	0.65336	0.64104	0.65896	0.05045	0.07372	0.07043	-1.19578	-1.37367	-1.03296	0.0713	0.11349	0.09439
4	0.166	0.151	0.181	0.132	0.12	0.144	0.2	0.182	0.218	0.2338	0.21834	0.2437	0.04351	0.06587	0.05874	3.90448	4.45878	3.52243	0.74999	1.38552	0.87556
5	0.691	0.7	0.681	0.605	0.604	0.606	0.776	0.796	0.756	0.12892	0.18293	0.07432	0.03938	0.05763	0.05406	-3.99332	-3.11189	-6.27966	1.13448	0.8772	4.3984
6	0.922	0.921	0.922	0.906	0.906	0.906	0.937	0.936	0.938	0.75896	0.68211	0.82173	0.07732	0.10281	0.11917	-2.69055	-2.89335	-2.55607	0.17807	0.2997	0.23153
7	0.877	0.876	0.878	0.837	0.834	0.84	0.917	0.918	0.916	1.18453	1.14793	1.21161	0.08947	0.1271	0.13124	-1.84333	-1.88873	-1.81233	0.07505	0.11418	0.10472
8	0.897	0.9	0.894	0.879	0.878	0.88	0.915	0.922	0.908	0.69061	0.73115	0.65006	0.07076	0.10443	0.09718	-2.55641	-2.5386	-2.59086	0.17726	0.23355	0.27644
9	0.859	0.872	0.847	0.828	0.842	0.814	0.891	0.902	0.88	1.39851	1.27146	1.51454	0.11084	0.15256	0.16517	-1.64762	-1.80082	-1.52465	0.06255	0.1004	0.08346
10	0.788	0.787	0.788	0.776	0.768	0.784	0.799	0.806	0.792	0.69383	0.59685	0.79828	0.05468	0.07302	0.08416	-1.69499	-1.87566	-1.55247	0.09997	0.17303	0.12334
11	0.414	0.426	0.403	0.357	0.376	0.338	0.472	0.476	0.468	0.33255	0.30287	0.35667	0.03772	0.05223	0.05533	0.36546	0.29014	0.44806	0.10837	0.16322	0.14814
12	0.701	0.694	0.709	0.62	0.594	0.646	0.783	0.794	0.772	1.03007	1.03607	1.02733	0.07365	0.10845	0.10312	-1.0393	-1.04258	-1.03872	0.04905	0.0687	0.07141
13	0.722	0.729	0.715	0.636	0.64	0.632	0.808	0.818	0.798	1.0775	1.03144	1.09969	0.07706	0.105	0.11183	-1.10798	-1.18865	-1.0407	0.05006	0.07434	0.07081
Mean	0.696231	0.698308	0.694	0.65	0.650923	0.649077	0.742308	0.745692	0.738923	0.692687	0.667789	0.71215				-1.24889	-1.20949	-1.40303
*First: the first survey (n = 1000), Second: the second survey (n = 1000)
