# Supplementary material for: Development of a health literacy scale for preconception care: a study of the reproductive age population in Japan
Source: BMC Public Health. 2021 Nov 10;21:2057. doi: 10.1186/s12889-021-12081-0 (PMC8579655; doi:10.1186/s12889-021-12081-0)
Supplement: Supplementary file 6 — Additional file 6. File extension .xlsx. ANOVA results for sex and history of pregnancy and childbirth related differences in health literacy behavior and skills scale for preconception care. A table showing the results of the ANOVA based on these variables [file 12889_2021_12081_MOESM6_ESM.xlsx]

## Sheet: Additional File 6
Additional File 6 ANOVA results for sex and history of pregnancy and childbirth related differences in health literacy behavior and skills scale for preconception care
	Total						First survey (n = 1000)						Second survey (n = 1000)
	Sum of squares	df	Mean Square	F	p		Sum of squares	df	Mean Square	F	p		Sum of squares	df	Mean Square	F	p
FAC1
Sex	74.325	1	74.325	72.548	0	**	52.887	1	52.887	49.554	0	**	24.174	1	24.174	24.609	0	**
History	20.834	1	20.834	20.336	0	**	13.17	1	13.17	12.34	0	**	7.918	1	7.918	8.061	0.005	**
Sex×History	2.09	1	2.09	2.04	0.153		2.034	1	2.034	1.906	0.168		0.388	1	0.388	0.395	0.53
Error	2000.83	1953	1.024				1041.65	976	1.067				955.815	973	0.982
Total	2102.43	1957					1111.86	980					990.575	977
FAC2
Sex	16.328	1	16.328	14.643	0	**	12.967	1	12.967	11.682	0.001	**	4.408	1	4.408	3.941	0.047	*
History	14	1	14	12.556	0	**	17.924	1	17.924	16.148	0	**	1.106	1	1.106	0.989	0.32
Sex×History	0.541	1	0.541	0.485	0.486		0.999	1	0.999	0.9	0.343		0.001	1	0.001	0.001	0.975
Error	2177.71	1953	1.115				1083.34	976	1.11				1088.13	973	1.118
Total	2209.32	1957					1114.63	980					1094.69	977
FAC3
Sex	3.851	1	3.851	3.467	0.063		3.598	1	3.598	3.181	0.075		0.758	1	0.758	0.695	0.405
History	4.015	1	4.015	3.614	0.057		5.263	1	5.263	4.652	0.031	*	0.284	1	0.284	0.26	0.61
Sex×History	0.064	1	0.064	0.058	0.81		0.105	1	0.105	0.093	0.76		0.001	1	0.001	0.001	0.977
Error	2169.72	1953	1.111				1104.08	976	1.131				1061.59	973	1.091
Total	2179.28	1957					1116.05	980					1063.22	977
FAC4
Gender	24.504	1	24.504	21.907	0	**	21.598	1	21.598	18.979	0	**	5.497	1	5.497	5.005	0.025	*
History	33.873	1	33.873	30.283	0	**	25.327	1	25.327	22.256	0	**	10.175	1	10.175	9.265	0.002	**
Sex×History	0.888	1	0.888	0.794	0.373		0.006	1	0.006	0.005	0.941		2.011	1	2.011	1.831	0.176
Error	2184.54	1953	1.119				1110.68	976	1.138				1068.55	973	1.098
Total	2255.17	1957					1162.5	980					1092.67	977
FAC5
Sex	8.352	1	8.352	7.638	0.006	**	5.744	1	5.744	5.15	0.023	*	2.853	1	2.853	2.653	0.104
History	19.459	1	19.459	17.794	0	**	11.836	1	11.836	10.611	0.001	**	7.8	1	7.8	7.253	0.007	**
Sex×History	0.074	1	0.074	0.068	0.794		0.016	1	0.016	0.015	0.904		0.261	1	0.261	0.242	0.623
Error	2135.81	1953	1.094				1088.68	976	1.115				1046.3	973	1.075
Total	2166.53	1957					1107.62	980					1058.92	977
FAC6
Sex	24.828	1	24.828	24.311	0	**	14.477	1	14.477	13.829	0	**	10.5	1	10.5	10.508	0.001	**
History	243.342	1	243.342	238.272	0	**	122.797	1	122.797	117.298	0	**	120.482	1	120.482	120.576	0	**
Sex×History	16.686	1	16.686	16.339	0	**	7.199	1	7.199	6.877	0.009	**	9.59	1	9.59	9.598	0.002	**
Error	1994.56	1953	1.021				1021.75	976	1.047				972.242	973	0.999
Total	2265.78	1957					1160.28	980					1105.5	977
*p < 0.05、**p < 0.01
